# Supplementary material for: The Prevalence of Pain in Chronic Diseases: An Umbrella Review of Systematic Reviews
Source: J Clin Med. 2023 Nov 25;12(23):7302. doi: 10.3390/jcm12237302 (PMC10707436; doi:10.3390/jcm12237302)
Supplement: Supplementary file 1 [file jcm-12-07302-s001.zip]

Archive with 1 entries (1 files):
- jcm-2680853-supplementary.pdf
